# Supplementary material for: Evaluation of self‐collected nasal, urine, and saliva samples for molecular detection of SARS‐CoV‐2 using an EUA approved RT‐PCR assay and a laboratory developed LAMP SARS‐CoV‐2 test
Source: Immun Inflamm Dis. 2024 Jun 18;12(6):e1285. doi: 10.1002/iid3.1285 (PMC11184932; doi:10.1002/iid3.1285)
Supplement: Supplementary file 4 — Supporting information. [file IID3-12-e1285-s002.xlsx]

## Sheet: Sheet1
Supplementary Table 2: Data for the calculation of Kappa for Nasal and Urine
		Nasal
		-	+	Total
Urine	-	249	6	255
	+	2	0	2
	Total	251	6	257
