# Supplementary material for: Evaluation of self‐collected nasal, urine, and saliva samples for molecular detection of SARS‐CoV‐2 using an EUA approved RT‐PCR assay and a laboratory developed LAMP SARS‐CoV‐2 test
Source: Immun Inflamm Dis. 2024 Jun 18;12(6):e1285. doi: 10.1002/iid3.1285 (PMC11184932; doi:10.1002/iid3.1285)
Supplement: Supplementary file 5 — Supporting information. [file IID3-12-e1285-s004.xlsx]

## Sheet: Sheet1
Supplementary Table 3: Data for the calculation of Kappa for Saliva and Urine
		Saliva
		-	+	Total
Urine	-	254	15	269
	+	2	0	2
	Total	256	15	271
